# Supplementary material for: The Correlation between Retinal and Choroidal Thickness with Age-Related White Matter Hyperintensities in Progressive Supranuclear Palsy
Source: J Clin Med. 2023 Oct 22;12(20):6671. doi: 10.3390/jcm12206671 (PMC10607459; doi:10.3390/jcm12206671)
Supplement: Supplementary file 1 [file jcm-12-06671-s001.zip]

Archive with 1 entries (1 files):
- jcm-2639026-supplementary.pdf
